# Supplementary material for: Toward scalable biocatalytic conversion of 5-hydroxymethylfurfural by galactose oxidase using coordinated reaction and enzyme engineering
Source: Nat Commun. 2021 Aug 16;12:4946. doi: 10.1038/s41467-021-25034-3 (PMC8367993; doi:10.1038/s41467-021-25034-3)
Supplement: Supplementary file 4 — Source Data [file 41467_2021_25034_MOESM4_ESM.xlsx]

## Sheet: Table 2
			M3-5		M4
		[HMF]	Average Rate	St Dev	Average Rate	St Dev
		0	0.0466257	0.116564	0.361173	0.62914
		0.5	17.2515	0.466257	24.4782	0.605839
		1	28.2318	0.746011	39.8922	0.326221
		2	45.3435	0.641103	64.6616	0.279618
		4	67.817	1.3638	85.4349	1.72431
		6	80.4759	2.14478	99.0779	1.81752
		8	87.9593	1.6319	107.117	1.02527
		10	95.5593	2.10981	118.115	2.3418
		12.5	95.4311	0.897544	111.23	2.16704
		15	103.73	2.37791	118.08	1.79421
		20	105.642	4.83741	115.191	0.675743
		25	108.358	3.07729	119.572	1.18838
			M5-1		M5-2
		[HMF]	Average Rate	St Dev	Average Rate	St Dev
		0	0.0466243	0.116561	0.163084	0.267925
		0.5	28.5807	0.338026	27.503	0.302871
		1	45.7967	0.629428	44.7317	0.547498
		2	73.6081	1.74841	74.6112	1.11829
		4	106.502	3.25204	100.46	1.42116
		6	124.976	2.05147	111.224	3.28499
		8	124.149	2.77415	115.312	2.74914
		10	134.558	3.77657	118.469	3.94897
		12.5	131.842	3.5551	122.092	2.71419
		15	140.572	1.60854	128.115	2.1434
		20	129.417	1.77172	123.129	2.25988
		25	138.101	5.4667	124.643	1.89877
			M6-A		M6-B
		[HMF]	Average Rate	St Dev	Average Rate	St Dev
		0	-0.151544	0.361375	0.140025	0.256713
		5	50.5575	2.22654	23.3492	0.536763
		10	83.9089	2.63454	38.9737	1.34191
		15	111.199	0.268117	52.1477	0.361732
		20	137.497	3.28735	65.2868	1.91368
		25	158.445	1.56207	74.7151	0.781808
		30	157.291	1.53876	79.0209	1.10853
		40	180.431	0.746064	90.8414	0.606776
		50	162.432	0.139887	89.8379	1.87867
		60	185.735	2.09831	100.281	0.711795
		80	146.94	4.4997	86.2322	1.33024
		100	170.755	2.6462	93.0935	1.01518
			M7-1A		M7-2A
		[HMF]	Average Rate	St Dev	Average Rate	St Dev
		0	0.0699755	0.186601	0.338007	0.967398
		5	50.9421	0.536479	42.6821	0.524493
		10	83.2008	4.18687	75.3172	1.4103
		15	118.888	2.68239	97.3692	1.9348
		20	144.453	2.22755	122.65	4.67381
		25	164.524	1.97098	132.277	2.12128
		30	164.221	4.46677	145.378	7.51773
		40	194.917	4.56007	170.076	4.45236
		50	186.333	3.93029	158.898	2.71571
		60	204.095	3.0556	173.491	2.77398
		80	195.663	13.5752	155.681	0.792567
		100	202.591	6.55437	170.227	2.86723

## Sheet: Table 4
Entry 1
	20C	CFE 250mM HMF								Concentration
		6h		HMF	DFF	FFCA		Dilution Factor		HMF	DFF	FFCA						HMF	DFF	FFCA
	Aq Post			63.3	361.1			25		0.00330844	0.0155703	-0.000542606
	EtOAc Post 2			400.6	29581.7	992.2		20		0.0208542	1.74655	0.0457851
	Aq Post									0.0827109	0.389259	0		0.0131586	0.0619275	0		0.0430446	0.202579	0
	EtOAc Post 2									0.417084	34.9309	0.915702		0.35073	29.3737	0.770022		1.14732	96.0881	2.51892
																		1.19036	96.2907	2.51892
Entry 2
	20C	CFE 25mg/mL Crude HMF								Concentration
		6h		HMF	DFF	FFCA		Dilution Factor		HMF	DFF	FFCA						HMF	DFF	FFCA
	Aq Post			18.8	140.7			25		0.000993623	0.00251425	-0.000542606
	EtOAc Post 2			1263.9	17348.6	1607.1		20		0.0657616	1.02188	0.0744959
	Aq Post									0.0248406	0.0628562	0		0.00395191	0.00999985	0		0.0202051	0.0511266	0
	EtOAc Post 2									1.31523	20.4376	1.48992		1.10599	17.1862	1.25289		5.65465	87.8683	6.40568
																		5.67485	87.9195	6.40568
Entry 3
	20C	CFE 500mM HMF								Concentration
		6h		HMF	DFF	FFCA		Dilution Factor		HMF	DFF	FFCA						HMF	DFF	FFCA
	Aq Post 2			1020.9	416.5			50		0.0531212	0.0188521	-0.000542606
	EtOAc Post 2			10073.1	22805.1	169.3		40		0.524001	1.34511	0.00736233
	Aq Post 2									2.65606	0.942607	0		0.422555	0.14996	0		0.663452	0.235452	0
	EtOAc Post 2									20.9601	53.8045	0.294493		17.6255	45.2447	0.247642		27.6737	71.0385	0.388822
																		28.3372	71.274	0.388822
Entry 4	20C	CFE 50mg/mL Crude HMF								Concentration
		6h		HMF	DFF	FFCA		Dilution Factor		HMF	DFF	FFCA						HMF	DFF	FFCA
	Aq Post			642.7	362.1			25		0.0334478	0.0156296	-0.000542606
	EtOAc Post			7234.7	30795.1	403.8		20		0.376353	1.81843	0.0183116
	Aq Post									0.836196	0.39074	0		0.133031	0.0621631	0		0.355553	0.166143	0
	EtOAc Post									7.52705	36.3685	0.366231		6.32957	30.5826	0.307967		16.917	81.7382	0.823105
																		17.2726	81.9043	0.823105

## Sheet: Table 5
Entry 1
	M4 CFE 50mg/mL EtOAc									Concentration
		6h		HMF	DFF	FFCA		Dilution Factor		HMF	DFF	FFCA						HMF	DFF	FFCA
	Aq Post			642.7	362.1			25		0.0334478	0.0156296	-0.000542606
	EtOAc Post			7234.7	30795.1	403.8		20		0.376353	1.81843	0.0183116
	Aq Post									0.836196	0.39074	0		0.133031	0.0621631	0		0.355553	0.166143	0
	EtOAc Post									7.52705	36.3685	0.366231		6.32957	30.5826	0.307967		16.917	81.7382	0.823105
																		17.2726	81.9043	0.823105
Entry 2
	M4 CFE 50mg/mL DEC									Concentration
		6h		HMF	DFF	FFCA		Dilution Factor		HMF	DFF	FFCA						HMF	DFF	FFCA
	Aq Post			481.7	214.4			50		0.0250729	0.0068801	-0.000542606
	EtOAc Post 2			3466	15081.8	200.4		40		0.180311	0.887598	0.00881445
	Aq Post									1.25364	0.344005	0		0.199444	0.0547281	0		0.546851	0.150058	0
	EtOAc Post 2									7.21245	35.5039	0.352578		6.06501	29.8556	0.296486		16.6296	81.8606	0.812931
																		17.1764	82.0106	0.812931
Entry 3
	M4 CFE 50mg/mL BuOAc									Concentration
		6h		HMF	DFF	FFCA		Dilution Factor		HMF	DFF	FFCA						HMF	DFF	FFCA
	Aq Post			688.9	187.5			50		0.0358511	0.00528659	-0.000542606
	EtOAc Post 2			4864.8	14168.4	172.1		40		0.253074	0.83349	0.00749307
	Aq Post									1.79255	0.26433	0		0.285179	0.0420525	0		0.768111	0.113265	0
	EtOAc Post 2									10.123	33.3396	0.299723		8.5125	28.0356	0.25204		22.9278	75.5119	0.678851
																		23.696	75.6252	0.678851

## Sheet: Table 6
Entry 1																							Entry 2
		M4 100 BASF Crude HMF in DEC								Concentration															M4 100 BASF Crude HMF in DEC								Concentration (mM)
		6h		HMF	DFF	FFCA		Dilution Factor		HMF	DFF	FFCA						HMF	DFF	FFCA					24h		HMF	DFF	FFCA		Dilution Factor		HMF	DFF	FFCA						HMF	DFF	FFCA
	Aq Post			4148.4	102.9			50		0.215808	0.000275043	-0.000542606												Aq Post			4759.8	107			50		0.247612	0.00051792	-0.000542606
	EtOAc Post 2			30026.4	12102.8	35.5		40		1.56194	0.711127	0.00111496												EtOAc Post 2			28987	11801.1			40		1.50787	0.693255	-0.000542606
	Aq Post									10.7904	0.0137521	0		1.71666	0.00218784	0		2.19482	0.00279725	0				Aq Post									12.3806	0.025896	0		1.96964	0.00411981	0		2.59124	0.00541998	0
	EtOAc Post 2									62.4775	28.4451	0.0445982		52.5379	23.9197	0.037503		67.172	30.5824	0.0479493				EtOAc Post 2									60.3148	27.7302	0		50.7193	23.3186	0		66.7257	30.6777	0
																		69.3668	30.5852	0.0479493																					69.3169	30.6831	0
Entry 3																							Entry 4
		M5-1 100 BASF Crude HMF in DEC								Concentration															M5-1 100 BASF Crude HMF in DEC								Concentration (mM)
		6h		HMF	DFF	FFCA		Dilution Factor		HMF	DFF	FFCA						HMF	DFF	FFCA					24h		HMF	DFF	FFCA		Dilution Factor		HMF	DFF	FFCA						HMF	DFF	FFCA
	Aq Post			3644.5	136.3			50		0.189596	0.0022536	-0.000542606												Aq Post			4143.4	152.7			50		0.215548	0.00322511	-0.000542606
	EtOAc Post 2			26117.6	14858.1	40.9		40		1.35861	0.874346	0.00136709												EtOAc Post 2			24656.2	14756.3	46.9		40		1.28259	0.868316	0.00164724
	Aq Post									9.47982	0.11268	0		1.50815	0.0179264	0		1.9668	0.023378	0				Aq Post									10.7774	0.161255	0		1.71459	0.0256542	0		2.3125	0.0346004	0
	EtOAc Post 2									54.3444	34.9739	0.0546837		45.6987	29.4098	0.045984		59.5962	38.3537	0.0599682				EtOAc Post 2									51.3036	34.7326	0.0658897		43.1416	29.207	0.0554073		58.1861	39.3921	0.074729
																		61.563	38.3771	0.0599682																					60.4986	39.4267	0.074729
Entry 5																							Entry 6
		M5-2 100 BASF Crude HMF in DEC								Concentration (mM)															M5-2 100 BASF Crude HMF in DEC								Concentration
		6h		HMF	DFF	FFCA		Dilution Factor		HMF	DFF	FFCA						HMF	DFF	FFCA					24h		HMF	DFF	FFCA		Dilution Factor		HMF	DFF	FFCA						HMF	DFF	FFCA
	Aq Post			2600.3	176.3			50		0.135279	0.00462313	-0.000542606												Aq Post			2743.2	212.2			50		0.142712	0.00674978	-0.000542606
	EtOAc Post 2			20863.8	20153.3	89.3		40		1.08532	1.18802	0.00362698												EtOAc Post 2			18671.6	20403.5	106.3		40		0.971281	1.20285	0.00442074
	Aq Post									6.76394	0.231156	0		1.07608	0.0367749	0		1.38489	0.0473282	0				Aq Post									7.13562	0.337489	0		1.13521	0.0536914	0		1.52444	0.0721006	0
	EtOAc Post 2									43.4126	47.521	0.145079		36.5061	39.9608	0.121998		46.9823	51.4285	0.157009				EtOAc Post 2									38.8512	48.1138	0.17683		32.6704	40.4594	0.148698		43.8721	54.3317	0.199682
																		48.3672	51.4758	0.157009																					45.3965	54.4038	0.199682
Entry 7																							Entry 8
		M6-A 100 BASF Crude HMF in DEC								Concentration															M6-A 100 BASF Crude HMF in DEC								Concentration
		6h		HMF	DFF	FFCA		Dilution Factor		HMF	DFF	FFCA						HMF	DFF	FFCA					24h		HMF	DFF	FFCA		Dilution Factor		HMF	DFF	FFCA						HMF	DFF	FFCA
	Aq Post			2259.4	194.3			50		0.117546	0.00568941	-0.000542606												Aq Post			2169	216.6			50		0.112843	0.00701043	-0.000542606
	EtOAc Post 2			19075.4	22759.4	35.5		40		0.992286	1.34241	0.00111496												EtOAc Post 2			15131.4	22156.2	36.7		40		0.787126	1.30667	0.00117099
	Aq Post									5.87729	0.284471	0		0.935024	0.0452567	0		1.17542	0.0568921	0				Aq Post									5.64217	0.350521	0		0.897618	0.0557648	0		1.25681	0.0780794	0
	EtOAc Post 2									39.6914	53.6962	0.0445982		33.3769	45.1536	0.037503		41.958	56.7625	0.047145				EtOAc Post 2									31.485	52.2669	0.0468394		26.476	43.9517	0.0393877		37.0706	61.5393	0.055149
																		43.1334	56.8194	0.047145																					38.3274	61.6174	0.055149
Entry 9																							Entry 10
		M6-B 100 BASF Crude HMF in DEC								Concentration (mM)															M6-B 100 BASF Crude HMF in DEC								Concentration
		6h		HMF	DFF	FFCA		Dilution Factor		HMF	DFF	FFCA						HMF	DFF	FFCA					24h		HMF	DFF	FFCA		Dilution Factor		HMF	DFF	FFCA						HMF	DFF	FFCA
	Aq Post			2263.3	232.3	23.1		50		0.117749	0.00794047	0.000535976												Aq Post			1210.3	398.5			50		0.0629734	0.0177859	-0.000542606
	EtOAc Post 2			17367.7	22898.9	67.6		40		0.903454	1.35067	0.00261376												EtOAc Post 2			9623.5	28303.3	142.8		40		0.500614	1.67082	0.00612499
	Aq Post									5.88744	0.397023	0.0267988		0.936638	0.0631628	0.00426345		1.2178	0.0821229	0.00554324				Aq Post									3.14867	0.889293	0		0.500925	0.141478	0		0.677957	0.191478	0
	EtOAc Post 2									36.1382	54.0268	0.104551		30.3889	45.4316	0.0879175		39.511	59.0692	0.114309				EtOAc Post 2									20.0246	66.8326	0.245		16.8388	56.2002	0.206023		22.7898	76.0619	0.278833
																		40.7288	59.1513	0.119852																					23.4678	76.2534	0.278833
Entry 11																							Entry 12
		M7-1A 100 BASF Crude HMF in DEC								Concentration															M7-1A 100 BASF Crude HMF in DEC								Concentration (mM)
		6h		HMF	DFF	FFCA		Dilution Factor		HMF	DFF	FFCA						HMF	DFF	FFCA					24h		HMF	DFF	FFCA		Dilution Factor		HMF	DFF	FFCA						HMF	DFF	FFCA
	Aq Post			1796.7	223.5			50		0.093477	0.00741917	-0.000542606												Aq Post			1661.6	343.2			50		0.0864493	0.01451	-0.000542606
	EtOAc Post 2			15903.8	25193.3	46.5		40		0.827304	1.48659	0.00162857												EtOAc Post 2			12612.9	25374.4	47.6		40		0.656117	1.49731	0.00167993
	Aq Post									4.67385	0.370958	0		0.743567	0.0590161	0		0.944954	0.075	0				Aq Post									4.32247	0.725499	0		0.687665	0.11542	0		0.938239	0.157478	0
	EtOAc Post 2									33.0922	59.4634	0.0651426		27.8275	50.0033	0.054779		35.3643	63.5461	0.0696153				EtOAc Post 2									26.2447	59.8925	0.0671971		22.0694	50.3642	0.0565066		30.1111	68.7161	0.0770967
																		36.3092	63.6211	0.0696153																					31.0494	68.8735	0.0770967
Entry 13																							Entry 14
		M7-2A 100 BASF Crude HMF in DEC								Concentration															M7-2A C4 100 BASF Crude HMF in DEC								Concentration
		6h		HMF	DFF	FFCA		Dilution Factor		HMF	DFF	FFCA						HMF	DFF	FFCA					24h		HMF	DFF	FFCA		Dilution Factor		HMF	DFF	FFCA						HMF	DFF	FFCA
	Aq Post			923.6	411.7			50		0.0480598	0.0185678	-0.000542606												Aq Post			1070.7	429.8			50		0.0557117	0.01964	-0.000542606
	EtOAc Post 2			9848.6	30057.1	59.9		40		0.512323	1.77471	0.00225424												EtOAc Post 2			9591.2	29158.8	63.4		40		0.498934	1.72149	0.00241766
	Aq Post									2.40299	0.92839	0		0.382294	0.147698	0		0.493071	0.190497	0				Aq Post									2.78558	0.982	0		0.443161	0.156227	0		0.587998	0.207287	0
	EtOAc Post 2									20.4929	70.9883	0.0901695		17.2327	59.6947	0.0758243		22.2262	76.9924	0.0977959				EtOAc Post 2									19.9573	68.8598	0.0967064		16.7823	57.9048	0.0813213		22.2672	76.8296	0.107899
																		22.7193	77.1829	0.0977959																					22.8552	77.0369	0.107899
Entry 15																							Entry 16
		M7-1B 100 BASF Crude HMF in DEC								Concentration (mM)															M7-1B 100 BASF Crude HMF in DEC								Concentration (mM)
		6h		HMF	DFF	FFCA		Dilution Factor		HMF	DFF	FFCA						HMF	DFF	FFCA					24h		HMF	DFF	FFCA		Dilution Factor		HMF	DFF	FFCA						HMF	DFF	FFCA
	Aq Post			2220.2	326.7			50		0.117471	0.0173409	-0.00448036												Aq Post			999.1	436.9			50		0.0509909	0.0240429	-0.00448036
	EtOAc Post 2			14558	23515.8			40		0.789171	1.42761	-0.00448036												EtOAc Post 2			7964.1	30220.4			40		0.430183	1.83536	-0.00448036
	Aq Post									5.87353	0.867047	0		0.934425	0.137939	0		1.23541	0.18237	0				Aq Post									2.54954	1.20214	0		0.405609	0.19125	0		0.528126	0.249019	0
	EtOAc Post 2									31.5669	57.1045	0		26.5449	48.0197	0		35.0951	63.4871	0				EtOAc Post 2									17.2073	73.4144	0		14.4698	61.7349	0		18.8405	80.3824	0
																		36.3305	63.6695	0																					19.3686	80.6314	0
Entry 17																							Entry 18
		M7-2B 100 BASF Crude HMF in DEC								Concentration (mM)															M7-2B 100 BASF Crude HMF in DEC								Concentration (mM)
		6h		HMF	DFF	FFCA		Dilution Factor		HMF	DFF	FFCA						HMF	DFF	FFCA					24h		HMF	DFF	FFCA		Dilution Factor		HMF	DFF	FFCA						HMF	DFF	FFCA
	Aq Post			2563.6	197.2			50		0.136166	0.00946524	-0.00448036												Aq Post			1151.9	434			50		0.0593097	0.0238665	-0.00448036
	EtOAc Post 2			17239.1	22025.7			40		0.935137	1.33699	-0.00448036												EtOAc Post 2			8916.8	28776			40		0.48205	1.74752	-0.00448036
	Aq Post									6.80831	0.473262	0		1.08314	0.0752917	0		1.39608	0.0970447	0				Aq Post									2.96548	1.19333	0		0.471781	0.189847	0		0.623586	0.250934	0
	EtOAc Post 2									37.4055	53.4796	0		31.4546	44.9715	0		40.5424	57.9645	0				EtOAc Post 2									19.282	69.9007	0		16.2144	58.7801	0		21.4317	77.6938	0
																		41.9384	58.0616	0																					22.0553	77.9447	0

## Sheet: Figure 3
		M6-B 150 BASF Crude HMF in DEC								Concentration (mM)								Percent of Product
		24h		HMF	DFF	FFCA		Dilution Factor		HMF	DFF	FFCA						HMF	DFF	FFCA
	Aq Post			5295.2	206.4			50		0.284881	0.0100248	-0.00448036
	EtOAc Post 2			34155.5	24066.3			40		1.85611	1.46109	-0.00448036
	Aq Post									14.2441	0.501238	0		2.2661	0.0797423	0		1.98913	0.0699958	0
	EtOAc Post 2									74.2443	58.4437	0		62.4327	49.1458	0		54.8019	43.139	0
																		56.791	43.209	0
		M7-2A 150 BASF Crude HMF in DEC								Concentration (mM)								Percent of Product
		24h		HMF	DFF	FFCA		Dilution Factor		HMF	DFF	FFCA						HMF	DFF	FFCA
	Aq Post			4334.7	495			50		0.232589	0.0275763	-0.00448036
	EtOAc Post 2			27054.3	31135.6			40		1.4695	1.89102	-0.00448036
	Aq Post									11.6295	1.37881	0		1.85014	0.219357	0		1.60735	0.190571	0
	EtOAc Post 2									58.7801	75.6408	0		49.4287	63.607	0		42.9422	55.2599	0
																		44.5495	55.4505	0
		M7-1B 150 BASF Crude HMF in DEC								Concentration (mM)								Percent of Product
		24h		HMF	DFF	FFCA		Dilution Factor		HMF	DFF	FFCA						HMF	DFF	FFCA
	Aq Post			5019.5	243.8			50		0.269872	0.0122993	-0.00448036
	EtOAc Post 2			30892.6	26228.4			40		1.67847	1.59258	-0.00448036
	Aq Post									13.4936	0.614964	0		2.14671	0.0978352	0		1.91208	0.0871421	0
	EtOAc Post 2									67.1387	63.7033	0		56.4576	53.5687	0		50.287	47.7138	0
																		52.199	47.801	0
		M7-2B 150 BASF Crude HMF in DEC								Concentration (mM)								Percent of Product
		24h		HMF	DFF	FFCA		Dilution Factor		HMF	DFF	FFCA						HMF	DFF	FFCA
	Aq Post			4975.5	216.8			50		0.267476	0.0106572	-0.00448036
	EtOAc Post 2			32890.4	24854.6			40		1.78723	1.50903	-0.00448036
	Aq Post									13.3738	0.532862	0		2.12765	0.0847735	0		1.88143	0.0749632	0
	EtOAc Post 2									71.4893	60.3613	0		60.116	50.7584	0		53.1592	44.8844	0
																		55.0406	44.9594	0
		G2 CLS 150 BASF Crude HMF in DEM								Concentration (mM)								Percent of Product
		24h		HMF	DFF	FFCA		Dilution Factor		HMF	DFF	FFCA						HMF	DFF	FFCA
	Aq Post			2018	0			50		0.106462	-0.0025277
	GC			457.278	460.2			20		3.03703	2.77146
	Aq Post									5.32312	0			0.846859	0			0.859449	0	0
	GC									60.7406	55.4292			51.0773	46.6109			51.8367	47.3039	0
																		52.6961	47.3039	0
		G2 Hex4 C4 150 BASF Crude HMF in DEM								Concentration (mM)								Percent of Product
		24h		HMF	DFF	FFCA		Dilution Factor		HMF	DFF	FFCA						HMF	DFF	FFCA
	Aq Post			1354.4	0			50		0.0703343	-0.0025277
	GC			272.257	639.1			20		1.87338	3.71572
	Aq Post									3.51671	0			0.559477	0			0.591676	0	0
	GC									37.4675	74.3145			31.5068	62.4917			33.3201	66.0882	0
																		33.9118	66.0882	0
		G2 Hex2 CLS 150 BASF Crude HMF in DEM								Concentration (mM)								Percent of Product
		24h		HMF	DFF	FFCA		Dilution Factor		HMF	DFF	FFCA						HMF	DFF	FFCA
	Aq Post			1918	0			50		0.101018	-0.0025277
	GC			396.514	530			20		2.65487	3.13988
	Aq Post									5.0509	0			0.803553	0			0.817777	0	0
	GC									53.0974	62.7975			44.6501	52.807			45.4404	53.7418	0
																		46.2582	53.7418	0
		G2 Hex4 CLS 150 BASF Crude HMF in DEM								Concentration (mM)								Percent of Product
		24h		HMF	DFF	FFCA		Dilution Factor		HMF	DFF	FFCA						HMF	DFF	FFCA
	Aq Post			1753.2	0			50		0.0920459	-0.0025277
	GC			383.817	577.6			20		2.57501	3.39112
	Aq Post									4.6023	0			0.732184	0			0.724421	0	0
	GC									51.5003	67.8223			43.307	57.0324			42.8479	56.4277	0
																		43.5723	56.4277	0
		G2 CLS 150 BASF Crude HMF in DES								Concentration (mM)								Percent of Product
		24h		HMF	DFF	FFCA		Dilution Factor		HMF	DFF	FFCA						HMF	DFF	FFCA
	Aq Post			3725.3	245			50		0.199412	0.0123723
	GC			525.2	493.252			20		3.46421	2.94591
	Aq Post									9.9706	0.618613			1.58623	0.0984157			1.44873	0.0898844	0
	GC									69.2843	58.9183			58.2618	49.5449			53.2113	45.2501	0
																		54.66	45.34	0
		G2 Hex4 C4 150 BASF Crude HMF in DES								Concentration (mM)								Percent of Product
		24h		HMF	DFF	FFCA		Dilution Factor		HMF	DFF	FFCA						HMF	DFF	FFCA
	Aq Post			2609.9	313.3			50		0.138687	0.016526
	GC			348.1	637.65			20		2.35038	3.70807
	Aq Post									6.93434	0.8263			1.10319	0.131457			1.06974	0.127471	0
	GC									47.0075	74.1614			39.5291	62.363			38.3306	60.4722	0
																		39.4003	60.5997	0
		G2 Hex2 CLS 150 BASF Crude HMF in DES								Concentration (mM)								Percent of Product
		24h		HMF	DFF	FFCA		Dilution Factor		HMF	DFF	FFCA						HMF	DFF	FFCA
	Aq Post			3329	262.6			50		0.177836	0.0134426
	GC			439.9	546.737			20		2.92774	3.22822
	Aq Post									8.89182	0.672131			1.41461	0.10693			1.34656	0.101786	0
	GC									58.5547	64.5643			49.2392	54.2927			46.8706	51.6811	0
																		48.2172	51.7828	0
		G2 Hex4 CLS 150 BASF Crude HMF in DES								Concentration (mM)								Percent of Product
		24h		HMF	DFF	FFCA		Dilution Factor		HMF	DFF	FFCA						HMF	DFF	FFCA
	Aq Post			3313.9	211.4			50		0.177014	0.0103288
	GC			463.8	510.639			20		3.07805	3.03769
	Aq Post									8.85072	0.516442			1.40807	0.0821612			1.34943	0.0787393	0
	GC									61.561	60.7537			51.7672	51.0884			49.6112	48.9606	0
																		50.9606	49.0394	0
		G2 CLS 150 BASF Crude HMF in EGDA								Concentration (mM)								Percent of Product
		24h		HMF	DFF	FFCA		Dilution Factor		HMF	DFF	FFCA						HMF	DFF	FFCA
	Aq Post			3356.3	166.1			50		0.179323	0.00757386
	GC			617.267	391.524			20		4.04325	2.40898
	Aq Post									8.96614	0.378693			1.42643	0.0602466			1.29674	0.0547689	0
	GC									80.865	48.1796			68.0001	40.5146			61.8175	36.831	0
																		63.1142	36.8858	0
		G2 Hex4 C4 150 BASF Crude HMF in EGDA								Concentration (mM)								Percent of Product
		24h		HMF	DFF	FFCA		Dilution Factor		HMF	DFF	FFCA						HMF	DFF	FFCA
	Aq Post			1845.6	317.9			50		0.0970764	0.0168058
	GC			315.314	681.062			20		2.14418	3.93721
	Aq Post									4.85382	0.840288			0.772199	0.133682			0.748373	0.129557	0
	GC									42.8835	78.7441			36.0611	66.2166			34.9485	64.1736	0
																		35.6969	64.3031	0
		G2 Hex2 CLS 150 BASF Crude HMF in EGDA								Concentration (mM)								Percent of Product
		24h		HMF	DFF	FFCA		Dilution Factor		HMF	DFF	FFCA						HMF	DFF	FFCA
	Aq Post			3223.1	216.4			50		0.172071	0.0106329
	GC			573.105	436.955			20		3.7655	2.64877
	Aq Post									8.60355	0.531646			1.36875	0.08458			1.25194	0.0773623	0
	GC									75.3101	52.9754			63.3289	44.5475			57.9247	40.746	0
																		59.1766	40.8234	0
		G2 Hex4 CLS 150 BASF Crude HMF in EGDA								Concentration (mM)								Percent of Product
		24h		HMF	DFF	FFCA		Dilution Factor		HMF	DFF	FFCA						HMF	DFF	FFCA
	Aq Post			3170.3	179.7			50		0.169196	0.00840096
	GC			566.379	425.702			20		3.7232	2.58938
	Aq Post									8.45982	0.420048			1.34588	0.0668258			1.25107	0.062118	0
	GC									74.464	51.7875			62.6175	43.5486			58.2062	40.4806	0
																		59.4572	40.5428	0

## Sheet: Supp Figure 2
	Compound	Water (BP 100°C)		Ethyl acetate (BP 77.1°C)		Diethyl carbonate (BP 126°C)		Butyl acetate (BP 126°C)
	Boiling point	100		77.1		126		126
	Molecular weight	18		88.11		118.13		116.158
	T (K)	293	278	293	278	293	278	293	278
	A	5.40221	5.40221	4.22809	4.22809	4.77616	4.77616	4.26803	4.26803
	B	1838.67	1838.67	1245.7	1245.7	1721.9	1721.9	1440.23	1440.23
	C	-31.737	-31.737	-55.189	-55.189	-37.959	-37.959	-61.362	-61.362
	pSAT (atm)	0.0228483	0.00851505	0.096421	0.0428082	0.0104463	0.00395429	0.0110846	0.00411352
		0.0820573	0.0820573	0.0820573	0.0820573	0.0820573	0.0820573	0.0820573	0.0820573
	Aeration rate (vvm)	1	1	1	1	1	1	1	1
	Vi (L gas/Lreactor/m)	0.0228483	0.00851505	0.096421	0.0428082	0.0104463	0.00395429	0.0110846	0.00411352
	n (mol/Lreactor/min)	0.000950316	0.000373271	0.00401039	0.00187657	0.000434489	0.000173343	0.000461036	0.000180323
	Evaporation rate (g/L reactor/h)	1.02634	0.403133	21.2013	9.92068	3.07957	1.22862	3.21319	1.25676
	Evaporation rate temperature	20°C	5°C	20°C	5°C	20°C	5°C	20°C	5°C

## Sheet: Supp Figure 3
	Peak Area			M6-B 6h		M6-B 24h		M7-2A 6h		M7-2A 24h
				DFF	HMF	DFF	HMF	DFF	HMF	DFF	HMF
	Diethyl Carbonate (DEC)			394.2	133.1	490.4	98.9	549.5	54.3	550.6	63.5
	Propylene Carbonate (PC)			168.7	479.4	180.5	471.5	170.7	521.6	179.2	490.4
	Diethyl Oxalate (DEO)			27.7	553.6	42.4	626.1	86.1	531.8	101.1	579.6
	Diethyl Malonate (DEM)			389.6	202.2	512.7	99.4	476	121.5	547.8	64.6
	Diethyl Succinate (DES)			413.1	149.8	530	100.7	544.3	34.8	555.2	69.3
	Ethylene Glycol Diethyl Ether (EGDE)			122	529.9	140.1	533	71.1	570	101.9	573.4
	Ethylene Glycol Diacetate (EGDA)			303.8	273.1	448	178	532.1	76.1	575.3	51.5
	Percent DFF			M6-B			M7-2A
			time (h)	6	24		6	24
	DEC			74.7582	83.2174		91.007	89.6597
	PC			26.0299	27.684		24.6569	26.7622
	DEO			4.76518	6.34256		13.9343	14.8524
	DEM			65.8331	83.7608		79.6653	89.4513
	DES			73.3878	84.0336		93.9907	88.9031
	EGDE			18.7145	20.8141		11.0903	15.0896
	EGDA			52.6608	71.5655		87.4877	91.7837

## Sheet: Supp Figure 4a
M3-5
	Sample	HMF (230 nm)	DFF (280 nm)	HMF concentration [g/L] (230 nm)	DFF concentration [g/L] (280 nm)				Sample	Time [min]	HMF concentration [g/L] (230 nm)	DFF concentration [g/L] (280 nm)	Fractional yield		Vol Productivity	Biocat Productivity
	1 organic	50.0886	0	18.4381	-0.0858532				1	0	28.7321	0	0
	11 organic	39.3097	144.94	14.3748	11.6408				11	360.333	24.0662	6.93526	0.241377		1.15588	12.9039	232.27
	1 aq	93.8432	0	37.1544	-0.0383172				12	1441.83
	11 aq	81.4387	53.9217	32.4789	3.47669
	Volume before [mL]	Volume after [mL]	Volume lost [mL]	avg volume loss [mL/min]
	200	172	14.8	0.0102647
M6-A
	Sample	HMF (230 nm)	DFF (280 nm)	HMF concentration [g/L] (230 nm)	DFF concentration [g/L] (280 nm)				Sample	Time [min]	HMF concentration [g/L] (230 nm)	DFF concentration [g/L] (280 nm)	Fractional yield		Vol Productivity	Biocat Productivity
	1 organic	50.0624	0.392	18.4282	-0.0541377				1	0	26.9745	0	0
	11 organic	35.3089	205.537	12.8667	16.5435				11	359.5	21.5531	9.8846	0.366442		1.64743	10.6002	332.847
	1 aq	85.3867	0.217	33.967	-0.0241716				12	1439.73
	11 aq	72.1441	74.8662	28.9756	4.842
	Volume before [mL]	Volume after [mL]	Volume lost [mL]	avg volume loss [mL/min]
	200	176	10.8	0.00750139
M7-2A
	Sample	HMF (230 nm)	DFF (280 nm)	HMF concentration [g/L] (230 nm)	DFF concentration [g/L] (280 nm)				Sample	Time [min]	HMF concentration [g/L] (230 nm)	DFF concentration [g/L] (280 nm)	Fractional yield		Vol Productivity	Biocat Productivity
	1 organic	50.5507	0.3732	18.6123	-0.0556588				1	0	28.21	0	0
	11 organic	36.7863	222.358	13.4236	17.9044				11	359.833	19.36	10.0323	0.35563		1.67205	17.6839	335.995
	1 aq	90.9466	0	36.0626	-0.0383172				12	1440
	11 aq	60.7169	64.9172	24.6684	4.19346
	Volume before [mL]	Volume after [mL]	Volume lost [mL]	avg volume loss [mL/min]
	200	172	14.8	0.0102778
Entry 4
	Sample	HMF (230 nm)	DFF (280 nm)	HMF concentration [g/L] (230 nm)	DFF concentration [g/L] (280 nm)				Sample	Time [min]	HMF concentration [g/L] (230 nm)	DFF concentration [g/L] (280 nm)	Fractional yield		Vol Productivity	Biocat Productivity
	1 organic	50.6626	0.378	18.6545	-0.0552704				1	0	27.5426	0	0
	11 organic	27.6148	293.178	9.96626	23.6342				11	359.5	15.0668	13.423	0.487353		2.23716	23.4781	450.78
	1 aq	87.636	0	34.8148	-0.0383172				12	1440.17
	11 aq	47.0829	88.8694	19.5295	5.75483
	Volume before [mL]	Volume after [mL]	Volume lost [mL]	avg volume loss [mL/min]
	200	174	12.8	0.00888786
Entry 5
	Sample	HMF (230 nm)	DFF (280 nm)	HMF concentration [g/L] (230 nm)	DFF concentration [g/L] (280 nm)				Sample	Time [min]	HMF concentration [g/L] (230 nm)	DFF concentration [g/L] (280 nm)	Fractional yield		Vol Productivity	Biocat Productivity
	1 organic	39.4367	0	14.4227	-0.0858532				1	0	26.1068	0	0
	11 organic	25.6431	330.606	9.223	26.6625				11	360.833	14.7311	15.448	0.591724		2.57467	27.3029	518.754
	1 aq	89.8959	0.222	35.6666	-0.0238456				12	1440.33
	11 aq	47.0221	108.735	19.5066	7.04983
	Volume before [mL]	Volume after [mL]	Volume lost [mL]	avg volume loss [mL/min]
	200	174	12.8	0.00888683

## Sheet: Supp Figure 4b
51 U/mL Catalase
	Sample	HMF (230 nm)	DFF (280 nm)	HMF concentration [g/L] (230 nm)	DFF concentration [g/L] (280 nm)			Sample	Time [min]	HMF concentration [g/L] (230 nm)	DFF concentration [g/L] (280 nm)	Fractional yield
	1 organic	50.5507	0.3732	18.6123	-0.0556588			1	0	28.21	0	0
	2 organic	48.4871	21.6735	17.8344	1.66768			2	16.3333	29.3139	1.01223	0.0358819
	3 organic	45.1388	35.4493	16.5722	2.78224			3	31.1667	27.7168	1.73037	0.0613388
	4 organic	49.5737	57.6041	18.244	4.57471			4	46.9167	26.1515	2.68058	0.0950225
	5 organic	45.7732	79.9063	16.8113	6.37911			5	69.25	23.1371	3.61605	0.128183
	6 organic	41.5294	107.831	15.2116	8.6384			6	99.8333	25.0076	5.44484	0.193011
	7 organic	41.3062	136.029	15.1274	10.9198			7	131.667	23.0747	6.44561	0.228487
	8 organic	35.9813	155.01	13.1201	12.4555			8	175.5	21.2936	7.30366	0.258903
	9 organic	35.2772	176.426	12.8547	14.1882			9	221.583	19.2975	8.09603	0.286992
	10 organic	36.2032	201.701	13.2038	16.2331			10	282	19.3167	9.13684	0.323887
	11 organic	36.7863	222.358	13.4236	17.9044			11	359.833	19.36	10.0323	0.35563
	12 organic	33.6776	225.133	12.2517	18.129			12	1440	16.7066	9.17114	0.325103
	1 aq	90.9466	0	36.0626	-0.0383172
	2 aq	98.0325	7.9281	38.7334	0.478494
	3 aq	93.124	14.0543	36.8833	0.877844
	4 aq	82.0285	18.243	32.7012	1.15089
	5 aq	70.6739	22.0128	28.4214	1.39664
	6 aq	83.2573	45.2668	33.1644	2.9125
	7 aq	74.2333	45.3698	29.763	2.91921
	8 aq	70.0764	51.1	28.1962	3.29275
	9 aq	61.1588	52.8258	24.835	3.40525
	10 aq	60.7108	58.2448	24.6661	3.7585
	11 aq	60.7169	64.9172	24.6684	4.19346
	12 aq	53.637	66.2629	21.9999	4.28118
	Volume before [mL]	Volume after [mL]	Volume lost [mL]	avg volume loss [mL/min]
	200	172	14.8	0.0102778
162 U/mL Catalase
	Sample	HMF (230 nm)	DFF (280 nm)	HMF concentration [g/L] (230 nm)	DFF concentration [g/L] (280 nm)			Sample	Time [min]	HMF concentration [g/L] (230 nm)	DFF concentration [g/L] (280 nm)	Fractional yield
	1 organic	50.6626	0.378	18.6545	-0.0552704			1	0	27.5426	0	0
	2 organic	49.4545	13.0135	18.1991	0.967028			2	15.3333	28.4358	0.585889	0.0212721
	3 organic	45.2167	21.3735	16.6016	1.64341			3	30	27.2003	1.03526	0.0375874
	4 organic	47.1543	35.0337	17.332	2.74861			4	46.5833	26.6352	1.66319	0.0603861
	5 organic	45.0607	53.2649	16.5428	4.22364			5	68.6667	24.8628	2.51916	0.091464
	6 organic	40.2667	80.6361	14.7356	6.43816			6	101.25	26.2858	4.05548	0.147244
	7 organic	40.733	123.584	14.9114	9.91293			7	129.75	21.8679	5.69746	0.20686
	8 organic	36.2014	179.937	13.2031	14.4723			8	172	16.3112	7.7662	0.28197
	9 organic	33.8875	236.845	12.3308	19.0765			9	220	18.8885	10.981	0.398692
	10 organic	30.6696	274.877	11.1178	22.1535			10	290.5	16.2178	12.6821	0.460454
	11 organic	27.6148	293.178	9.96626	23.6342			11	359.5	15.0668	13.423	0.487353
	12 organic	25.6598	309.377	9.22929	24.9449			12	1440.17	14.4157	14.3643	0.521529
	1 aq	87.636	0	34.8148	-0.0383172
	2 aq	92.9928	4.8102	36.8339	0.275246
	3 aq	90.5474	8.8971	35.9122	0.54166
	4 aq	86.3023	12.6372	34.3121	0.785467
	5 aq	79.5365	18.1989	31.7619	1.14802
	6 aq	90.3996	33.703	35.8564	2.15869
	7 aq	68.8023	36.674	27.716	2.35236
	8 aq	45.7781	38.6397	19.0377	2.4805
	9 aq	60.1984	72.6347	24.473	4.69654
	10 aq	50.0595	84.2352	20.6514	5.45274
	11 aq	47.0829	88.8694	19.5295	5.75483
	12 aq	47.623	132.671	19.733	8.61012
	Volume before [mL]	Volume after [mL]	Volume lost [mL]	avg volume loss [mL/min]
	200	174	12.8	0.00888786
305 U/mL Catalase
	Sample	HMF (230 nm)	DFF (280 nm)	HMF concentration [g/L] (230 nm)	DFF concentration [g/L] (280 nm)			Sample	Time [min]	HMF concentration [g/L] (230 nm)	DFF concentration [g/L] (280 nm)	Fractional yield
	1 organic	39.4367	0	14.4227	-0.0858532			1	0	26.1068	0	0
	2 organic	50.9024	22.0854	18.7449	1.70101			2	16.3333	26.1368	0.978322	0.0374738
	3 organic	46.6857	42.1351	17.1553	3.32317			3	30.75	18.6228	1.79468	0.0687436
	4 organic	48.115	66.1756	17.6941	5.26821			4	45	26.3423	3.16994	0.121422
	5 organic	41.5804	85.3313	15.2308	6.81803			5	65	25.6263	4.15272	0.159067
	6 organic	40.5959	132.005	14.8597	10.5942			6	95.1667	24.5952	6.38452	0.244554
	7 organic	39.6884	188.453	14.5176	15.1613			7	129.5	21.2344	9.05687	0.346916
	8 organic	33.2527	234.957	12.0915	18.9237			8	175	18.5778	10.8813	0.4168
	9 organic	32.2252	299.85	11.7042	24.174			9	225.167	16.9354	13.6675	0.523524
	10 organic	28.8026	325.954	10.414	26.286			10	281.083	14.8521	14.9119	0.571189
	11 organic	25.6431	330.606	9.223	26.6625			11	360.833	14.7311	15.448	0.591724
	12 organic	25.3612	394.64	9.11673	31.8432			12	1440.33	12.8584	17.013	0.65167
	1 aq	89.8959	0.222	35.6666	-0.0238456
	2 aq	80.7239	6.5595	32.2095	0.389278
	3 aq	47.9759	9.0611	19.8661	0.552351
	4 aq	84.1011	23.1741	33.4824	1.47234
	5 aq	86.0359	31.3886	34.2117	2.00782
	6 aq	81.9586	46.9413	32.6749	3.02166
	7 aq	66.5892	65.3394	26.8818	4.22098
	8 aq	59.0914	70.6741	24.0557	4.56873
	9 aq	52.1208	85.1301	21.4284	5.51108
	10 aq	44.9345	95.7411	18.7197	6.20278
	11 aq	47.0221	108.735	19.5066	7.04983
	12 aq	40.3207	132.28	16.9807	8.58462
	Volume before [mL]	Volume after [mL]	Volume lost [mL]	avg volume loss [mL/min]
	200	174	12.8	0.00888683

## Sheet: Supp Table 2
								Response Factor
								HMF	DFF	FFCA
								1.11747	1	1.22712
				Peak Area				Normalized Signal				Percent of Product
		10mM		HMF	DFF	FFCA		HMF	DFF	FFCA		HMF	DFF	FFCA
Entry 1		M3-5		21210.4	10629.2	41.6		18980.7	10629.2	33.9006		64.0292	35.8564	0.11436
Entry 2		M4		7158.1	23621.4	458.8		6405.61	23621.4	373.885		21.0705	77.6997	1.22985
		25mM
Entry 3		M3-5		4906.9	24699.4	399.3		4391.06	24699.4	325.397		14.9275	83.9663	1.1062
Entry 4		M4		2018.7	28388.9	1143.5		1806.48	28388.9	931.86		5.80355	91.2027	2.99371
		50mM
Entry 5		M3-5		6911.8	22579	288.4		6185.2	22579	235.023		21.3288	77.8607	0.810444
Entry 6		M4		2351.4	27923.8	1040.2		2104.21	27923.8	847.679		6.8151	90.4394	2.74546
		100mM
Entry 7		M3-5		3358.1	25930.8	522.1		3005.08	25930.8	425.469		10.2348	88.3161	1.44908
Entry 8		M4		882	28859.1	1635.6		789.28	28859.1	1332.88		2.5476	93.1502	4.30222
		400mM
Entry 9		M3-5		4521.7	24491.7	450.5		4046.36	24491.7	367.121		13.9987	84.7312	1.27009
Entry 10		M4		3826.8	24717.1	789.9		3424.51	24717.1	643.704		11.8967	85.8671	2.23623

[truncated: 19 more sheets: Supp Table 3, Supp Table 4, Supp Table 5, Supp Table 6, Supp Table 7, Supp Table 8, Supp Table 9, Supp Table 10, Supp Table 11, Supp Table 12, Supp Table 13, Supp Table 15, Supp Table 16, Supp Table 17, Supp Figure 5, Supp Figure 6, Supp Figure 7, Supp Figure 8, Supp Table 19]
